# Supplementary material for: Variable rates of hybridization among contact zones between a pair of topminnow species, Fundulus notatus and F. olivaceus
Source: Ecol Evol. 2023 Aug 8;13(8):e10399. doi: 10.1002/ece3.10399 (PMC10408002; doi:10.1002/ece3.10399)
Supplement: Supplementary file 2 — Table S1 [file ECE3-13-e10399-s001.xlsx]

## Sheet: Sheet2
Supplementary Table 1. Summary of α and β mean, standard devation, and total, positive, and negative outlier counts for 24 F. olicaceus linkage groups. Linkage groups in F. notatus are indicted by alternating shading with the four Rb fusions ordered together. Unmapped SNPs are summarized in a separate column. The total assembly length, total number of SNPs, and density of SNPs per Mbp of assembly…
Linkage group number		All	1	6	9	15	10	19	14	20	2	3	4	5	7	8	11	12	13	16	17	18	21	22	23	24	Unmapped
Total length (Mbp)		1221.71	41.291	29.4051	40.7797	34.0796	41.3146	44.1258	29.513	31.9399	28.7241	38.7623	30.9724	46.8143	40.1328	41.2895	34.1583	14.7018	21.9447	34.4665	32.9928	17.221	46.639	35.065	33.1647	36.1138	396.101
Total SNP loci		2236	101	62	83	66	93	107	74	83	44	76	76	98	100	88	81	43	27	53	78	24	99	79	43	89	469
SNP loci per Mbp		1.83022	2.44605	2.10848	2.03533	1.93664	2.25102	2.42489	2.50737	2.59863	1.53181	1.96067	2.4538	2.09338	2.49173	2.13129	2.37131	2.92482	1.23036	1.53772	2.36416	1.39365	2.12269	2.25296	1.29656	2.46443	1.18404
Sabine	Mean α	3.87221e-10	-0.0398451	-0.0310295	0.0407609	0.0393416	0.0138257	-0.00885443	-0.035431	-0.00883795	0.00492809	0.0499701	-0.043334	0.0164498	0.0568482	0.045047	0.0405311	-0.0397658	-0.0215342	0.0475385	-0.0204091	0.0397829	-0.00368306	-0.0700778	0.00362693	-0.0122979	-0.010728
	SD α	0.113463	0.102144	0.092895	0.0993452	0.0820962	0.110278	0.0964249	0.113812	0.127852	0.108304	0.12256	0.0889571	0.115318	0.106446	0.126516	0.117501	0.115758	0.0643988	0.161513	0.114447	0.116305	0.110315	0.107935	0.110216	0.0900711	0.10793
	Mean β	-2.57551e-10	-0.0265682	-0.0742734	0.0704244	0.0642309	0.0928947	0.0837645	-0.0578477	-0.0419758	-0.0209337	-0.0186753	0.0135346	-0.0123342	-0.00112681	0.0284578	-0.0811108	-0.103521	0.0261259	0.0123956	0.00794083	-0.0271568	0.00224171	0.0759852	-0.109674	-0.0332161	-0.00291178
	SD β	0.0794312	0.0469358	0.0618937	0.0532134	0.0468231	0.0679964	0.0570472	0.0566119	0.0452822	0.0698053	0.0507356	0.0558338	0.0613529	0.0544555	0.0466589	0.0670019	0.0518347	0.0474604	0.129042	0.0502412	0.059163	0.0468557	0.0462775	0.0609954	0.0602712	0.0770296
	Outliers	131	6	4	5	3	4	4	6	7	2	9	2	6	8	9	4	2	1	3	6	1	4	5	4	2	24
	α +	61	3	1	3	3	3	1	2	4	1	5	1	3	7	6	3	1	1	1	0	1	2	0	2	0	7
	α -	70	3	3	2	0	1	3	4	3	1	4	1	3	1	3	1	1	0	2	6	0	2	5	2	2	17
	β +	0	0	0	0	0	0	0	0	0	0	0	0	0	0	0	0	0	0	0	0	0	0	0	0	0	0
	β -	1	0	0	0	0	0	0	0	0	0	0	0	0	0	0	0	0	0	1	0	0	0	0	0	0	0
Cossatot	Mean α	3.87221e-10	-0.0796738	0.0179757	-0.0270165	0.0348917	0.0187728	0.0273103	0.00922129	-0.0116052	0.102308	0.0330596	0.00849727	-0.0658411	-0.0468726	0.0352595	-0.0279264	0.00948148	0.137305	-0.0264654	-0.0197255	0.078966	-0.0902218	0.0104581	-0.016641	0.0107185	0.0211565
	SD α	0.161304	0.182983	0.145381	0.110257	0.172626	0.177237	0.101039	0.143597	0.12245	0.125061	0.173161	0.204934	0.169877	0.120339	0.178596	0.15311	0.169746	0.153851	0.165348	0.177258	0.0714193	0.200727	0.102076	0.215201	0.147319	0.14939
	Mean β	3.04948e-10	-0.0831421	-0.126905	-0.026349	-0.00919267	0.0481944	0.103726	-0.0211842	-0.00297215	-0.00825644	0.022679	0.0433964	0.0529727	-0.0355361	-0.103278	-0.0384181	-0.00115526	0.0575035	-0.0293208	-0.0188405	-0.0258324	0.0213113	0.0261057	0.0356536	0.0450954	0.00771588
	SD β	0.0753608	0.0567359	0.0754168	0.0565775	0.0504938	0.0512934	0.0508509	0.0480059	0.050022	0.0723922	0.0506817	0.0502303	0.0502047	0.0478117	0.0550496	0.0614969	0.0494249	0.0512535	0.0370997	0.0546853	0.0470597	0.0538822	0.0430195	0.0411628	0.0488963	0.072817
	Outliers	192	11	6	3	7	9	4	5	3	2	6	9	10	3	9	8	3	5	7	14	0	12	4	7	8	37
	α +	111	3	4	2	5	5	2	2	2	2	4	5	4	2	7	4	2	5	3	8	0	2	3	4	5	26
	α -	80	8	2	1	2	4	2	3	1	0	2	4	6	1	2	4	1	0	4	6	0	10	1	3	3	10
	β +	0	0	0	0	0	0	0	0	0	0	0	0	0	0	0	0	0	0	0	0	0	0	0	0	0	0
	β -	3	0	0	1	0	0	0	0	0	0	0	0	0	0	0	0	0	0	0	0	0	0	0	0	0	2
Glover	Mean α	9.47932e-11	-0.0627802	-0.0170212	-0.113693	-0.0486307	-0.015223	-0.0291798	-0.00343611	0.0483717	0.056823	0.0234525	0.0658825	-0.058236	0.0363204	0.0110627	-0.0763827	0.00525357	0.0538337	-0.0288572	0.0969637	0.0174226	0.0413924	0.0240397	0.0302063	-0.0094246	0.00901964
	SD α	0.192371	0.181783	0.159434	0.201183	0.102694	0.242212	0.202406	0.155028	0.181394	0.181445	0.242438	0.164643	0.166888	0.110599	0.242998	0.201225	0.172914	0.215459	0.239324	0.165797	0.172145	0.197391	0.176194	0.0894006	0.197689	0.188783
	Mean β	2.13732e-10	-0.0342516	-0.0512758	0.00452582	0.048939	0.0676883	0.0737215	0.00540998	0.00983253	0.0118651	-0.0354517	0.0339725	-0.0480491	0.0564629	-0.110723	-0.08352	-0.0381571	0.0575684	-0.0232519	0.0452983	0.0296441	-0.0103097	-0.0663009	0.1008	0.0328803	-0.00241664
	SD β	0.0829995	0.0476358	0.0545105	0.0761012	0.0515721	0.0989023	0.0736773	0.0475369	0.0399162	0.0974784	0.0499175	0.0408299	0.0539581	0.0493972	0.0817516	0.0560893	0.050155	0.0637073	0.0555266	0.082119	0.0622859	0.0741781	0.069644	0.0594128	0.0598509	0.0805726
	Outliers	218	9	6	12	2	11	9	5	8	5	11	8	6	3	14	13	2	3	5	9	1	10	7	1	13	45
	α +	130	4	4	2	2	4	5	2	7	4	7	6	2	2	11	6	1	2	2	9	0	7	4	1	7	29
	α -	88	5	2	10	0	7	4	3	1	1	4	2	4	1	3	7	1	1	3	0	1	3	3	0	6	16
	β +	0	0	0	0	0	0	0	0	0	0	0	0	0	0	0	0	0	0	0	0	0	0	0	0	0	0
	β -	3	0	0	0	0	2	0	0	0	0	0	0	0	0	1	0	0	0	0	0	0	0	0	0	0	0
Spring	Mean α	4.65918e-10	-0.0373375	-0.0252583	-0.043059	-0.0735572	-0.00226573	-0.006474	-0.0420923	-0.0388611	0.0670711	0.0517078	0.0745374	0.0487679	-0.00368728	-0.00703761	0.0487163	-0.0857942	-0.00136314	0.0111194	0.0278053	-0.0498691	0.016377	0.0150246	-0.0139118	-0.0517321	0.0112692
	SD α	0.128881	0.121634	0.0752116	0.12976	0.147488	0.133968	0.098296	0.140639	0.118261	0.124791	0.119877	0.104669	0.128382	0.140586	0.112163	0.129337	0.165058	0.0780831	0.118881	0.134955	0.157273	0.118638	0.100174	0.139071	0.128186	0.124479
	Mean β	7.20786e-10	0.016842	0.0176808	-0.031399	0.00568181	0.0459693	0.0896321	0.0267551	0.0765958	-0.116899	-0.151316	0.0700696	0.0446996	-0.0772945	0.0236423	0.00409779	-0.126721	0.0291937	-0.0568889	0.0167793	-0.00947438	0.0146938	-0.0555262	0.0236535	0.00955206	-0.00608827
	SD β	0.102435	0.0748884	0.0641844	0.102918	0.0667287	0.095636	0.0525575	0.0882365	0.0657774	0.0953094	0.103914	0.0696316	0.0683233	0.0769728	0.0725455	0.07839	0.0790899	0.0571167	0.109343	0.0770245	0.0735724	0.0796951	0.0715987	0.0730383	0.0818701	0.112987
	Outliers	146	10	1	7	4	4	2	4	7	6	5	4	7	9	5	7	7	0	4	5	1	4	2	4	6	31
	α +	64	2	0	2	0	2	1	1	1	5	4	3	6	4	2	5	1	0	2	2	0	2	1	1	1	16
	α -	79	8	1	5	4	2	1	3	6	1	0	1	1	5	3	2	6	0	2	3	1	2	1	3	5	13
	β +	0	0	0	0	0	0	0	0	0	0	0	0	0	0	0	0	0	0	0	0	0	0	0	0	0	0
	β -	3	0	0	0	0	0	0	0	0	0	1	0	0	0	0	0	0	0	0	0	0	0	0	0	0	2
Horse	Mean α	-2.41454e-11	-0.0606723	-0.0494888	-0.0294588	0.00357628	0.0332317	0.0776051	-0.0297302	-0.0409872	-0.00513254	-0.0110597	-0.125928	0.0954802	0.015829	0.0208938	-0.0172084	0.0261559	-0.00642027	0.0940418	-0.0236723	0.0762754	0.0050917	-0.113712	-0.0475106	0.0791951	0.00515798
	SD α	0.100972	0.0814015	0.0546511	0.0969257	0.0649926	0.0834012	0.0697645	0.0846571	0.0665784	0.116004	0.116919	0.0586927	0.0677894	0.0731715	0.0792471	0.0652631	0.0798006	0.0609651	0.125757	0.0929105	0.0509754	0.0802463	0.107377	0.124581	0.0604036	0.099095
	Mean β	1.34678e-09	0.0246627	0.00245255	0.0235725	-0.000118304	-0.0101017	-0.0302198	0.0097543	0.015701	0.00646303	-0.0138485	0.0263281	0.0279403	-0.000262728	-0.0147446	-0.011584	-0.00649395	-0.00241461	-0.00959799	-0.00209771	0.0099468	-0.01085	-0.0277467	-0.0113982	0.0128936	-0.00163288
	SD β	0.0289877	0.0217309	0.0372766	0.0224998	0.0256968	0.0190155	0.0210729	0.0142046	0.0121287	0.0378058	0.0206441	0.0136958	0.0208338	0.0203784	0.0234681	0.0248359	0.0260373	0.0186595	0.0259867	0.026039	0.0211248	0.0172394	0.0277286	0.0320006	0.0226518	0.0303901
	Outliers	115	4	0	5	2	3	9	3	2	2	4	5	5	3	2	2	2	1	5	1	0	4	23	5	2	21
	α +	56	2	0	2	1	3	9	2	1	1	2	0	5	2	1	0	1	1	4	1	0	2	1	3	2	10
	α -	59	2	0	3	1	0	0	1	1	1	2	5	0	1	1	2	1	0	1	0	0	2	22	2	0	11
	β +	0	0	0	0	0	0	0	0	0	0	0	0	0	0	0	0	0	0	0	0	0	0	0	0	0	0
	β -	0	0	0	0	0	0	0	0	0	0	0	0	0	0	0	0	0	0	0	0	0	0	0	0	0	0
Saline	Mean α	4.16732e-10	-0.00458884	-0.00736514	0.00363757	-0.000329408	0.00331386	0.00353544	0.00208184	0.00400701	0.00367623	-0.00723803	-0.00581843	0.00414202	-0.00586905	0.0036899	0.00224936	-0.00596911	0.00278093	-0.00223652	0.00268187	0.0100407	0.00317438	0.00356043	0.00433144	-0.00676009	-0.000764927
	SD α	0.00780236	0.00772121	0.00635066	0.00480205	0.00700378	0.0053143	0.0054696	0.00553193	0.00456248	0.00825406	0.0066509	0.00743916	0.00522354	0.00685242	0.00463462	0.00565592	0.00841333	0.00642323	0.00836584	0.00503936	0.00381655	0.00727518	0.0045613	0.00617793	0.00763526	0.008084
	Mean β	2.5934e-11	-0.00215684	-0.00494774	0.00287511	0.00161207	0.00284241	0.00302976	0.00213579	0.00330276	-0.000677602	-0.00396389	-0.00398043	0.00242029	-0.00406333	0.00293982	0.000264518	-0.00498525	0.0015967	-0.00424363	0.00261557	-0.00423982	0.000785483	0.00318326	0.00239298	-0.00334523	-0.000339111
	SD β	0.00631361	0.00643839	0.00616397	0.00460975	0.00596302	0.00451948	0.00489128	0.00554618	0.0044978	0.0089726	0.00501075	0.00605347	0.00531993	0.00610349	0.00499147	0.00645083	0.00676211	0.00647232	0.00583208	0.00458533	0.00498907	0.00549371	0.00458808	0.00546306	0.00502826	0.00632747
	Outliers	0	0	0	0	0	0	0	0	0	0	0	0	0	0	0	0	0	0	0	0	0	0	0	0	0	0
	α +	0	0	0	0	0	0	0	0	0	0	0	0	0	0	0	0	0	0	0	0	0	0	0	0	0	0
	α -	0	0	0	0	0	0	0	0	0	0	0	0	0	0	0	0	0	0	0	0	0	0	0	0	0	0
	β +	0	0	0	0	0	0	0	0	0	0	0	0	0	0	0	0	0	0	0	0	0	0	0	0	0	0
	β -	0	0	0	0	0	0	0	0	0	0	0	0	0	0	0	0	0	0	0	0	0	0	0	0	0	0
Pascagoula	Mean α	4.90957e-10	-0.000101614	2.99449e-05	7.13021e-05	3.53075e-05	-5.71584e-05	1.84421e-05	4.11653e-06	2.03769e-06	-0.000100503	-1.45055e-05	-4.03465e-05	1.74893e-05	5.33008e-05	-0.000105697	0.000277872	1.68809e-05	0.000200782	0.000135029	4.85379e-05	8.05697e-06	3.25184e-05	0.00011639	-0.000147985	-0.000356341	-5.34742e-07
	SD α	0.00102224	0.000906437	0.000999215	0.000984958	0.000909457	0.000918179	0.00104561	0.000824947	0.00102693	0.00122942	0.000847022	0.000916147	0.000821266	0.00113893	0.0011635	0.00101696	0.000949027	0.000646639	0.00116582	0.00108187	0.000907523	0.00107368	0.00113559	0.000973611	0.00105552	0.00108192
	Mean β	1.80644e-10	0.000151224	9.67702e-05	0.000132859	-0.000563506	0.00031047	8.30641e-05	-2.74437e-05	6.00168e-05	-0.000485383	-5.10526e-05	-9.17824e-06	0.000458254	-0.000330817	-0.000134031	0.00012397	0.000875477	0.00125203	-0.00037132	-0.000143198	0.000248639	-0.000329675	-4.39194e-05	-0.000276729	-0.000623534	7.88326e-05
	SD β	0.00237867	0.00239193	0.00216406	0.00236343	0.00288286	0.00203723	0.00220118	0.00284048	0.00229883	0.00249506	0.00221854	0.00232368	0.00156035	0.00233847	0.00260593	0.00219939	0.00190498	0.00159554	0.00246671	0.00206305	0.00198004	0.00293665	0.00233969	0.00265553	0.00273048	0.00239295
	Outliers	0	0	0	0	0	0	0	0	0	0	0	0	0	0	0	0	0	0	0	0	0	0	0	0	0	0
	α +	0	0	0	0	0	0	0	0	0	0	0	0	0	0	0	0	0	0	0	0	0	0	0	0	0	0
	α -	0	0	0	0	0	0	0	0	0	0	0	0	0	0	0	0	0	0	0	0	0	0	0	0	0	0
	β +	0	0	0	0	0	0	0	0	0	0	0	0	0	0	0	0	0	0	0	0	0	0	0	0	0	0
	β -	0	0	0	0	0	0	0	0	0	0	0	0	0	0	0	0	0	0	0	0	0	0	0	0	0	0
Tombigbee	Mean α	-5.45508e-10	0.0449721	0.0497144	-0.051287	0.0344319	0.0577622	0.0643027	0.0323365	0.0375182	-0.0157627	-0.0279628	-0.0102806	-0.0279003	-0.030193	-0.0230674	-0.0905574	-0.0499755	-0.0266605	0.0319758	-0.034449	-0.0210221	0.00364547	0.000454756	-0.036847	0.0540872	-0.00840348
	SD α	0.158642	0.156396	0.153325	0.124406	0.174379	0.146986	0.163121	0.0836948	0.141333	0.177989	0.151664	0.115007	0.144023	0.120038	0.167794	0.143726	0.21252	0.076141	0.173023	0.160594	0.118851	0.164123	0.201228	0.146841	0.18084	0.159153
	Mean β	4.34618e-10	0.0135746	-0.0273667	0.0190594	-0.00447073	0.0127995	-0.000537182	0.000117415	0.00116613	0.00215548	0.0223884	0.0176672	-0.000482432	-0.0131218	0.0422245	0.0471467	-0.0557831	-0.0221933	-0.0480211	-0.0774964	-0.0356596	-0.0451443	-0.0383131	0.0276842	0.0661926	0.00286623
	SD β	0.0536285	0.0392657	0.051509	0.0454109	0.0322798	0.0309086	0.037056	0.0429111	0.0280012	0.0484928	0.0355901	0.0395972	0.0415148	0.0369488	0.0374045	0.0604873	0.0429787	0.0456565	0.0560018	0.0391644	0.0422461	0.0474397	0.0326349	0.0467192	0.0417787	0.0540782
	Outliers	313	15	10	7	9	12	11	6	15	9	11	8	12	12	18	17	6	0	7	13	4	11	9	6	15	70
	α +	158	11	9	1	7	11	8	3	9	3	5	3	6	4	9	2	2	0	4	5	2	7	5	3	11	28
	α -	155	4	1	6	2	1	3	3	6	6	6	5	6	8	9	15	4	0	3	8	2	4	4	3	4	42
	β +	0	0	0	0	0	0	0	0	0	0	0	0	0	0	0	0	0	0	0	0	0	0	0	0	0	0
	β -	2	0	0	0	0	0	0	0	0	0	0	0	0	0	0	1	1	0	0	0	0	0	0	0	0	0
Noxubee	Mean α	6.25993e-12	-0.0565103	-0.0421619	0.0422938	0.0126938	-0.0485279	0.136204	-0.0184046	-0.0139044	-0.0287893	0.18598	0.00648138	-0.0162304	-0.0568789	0.0820962	0.0186764	-0.032017	-0.034043	0.119557	-0.0807755	0.0125724	-0.0588394	-0.0773247	-0.10575	0.0991574	-0.0187128
	SD α	0.209265	0.210986	0.17105	0.122781	0.206716	0.132872	0.180812	0.0955443	0.205685	0.281489	0.239904	0.174958	0.211731	0.212605	0.194366	0.225981	0.269446	0.146796	0.189661	0.223983	0.122177	0.268508	0.170487	0.200792	0.204404	0.194138
	Mean β	2.62023e-10	-0.00120391	-0.00496567	0.00872762	9.04002e-05	0.000551972	-0.000819853	0.00137581	-0.00116144	-0.00539783	0.00319538	0.00131194	-0.00040006	-0.00130538	0.00140396	0.0100592	-0.00207629	-0.00719816	-0.00176338	-0.0143212	0.0144513	-5.29905e-05	-0.000437469	-0.00784184	0.00614333	-0.000353948
	SD β	0.00733425	0.00477675	0.00577933	0.00406181	0.00443168	0.00359417	0.00527969	0.00413426	0.00471276	0.00445185	0.0052597	0.00433264	0.00444971	0.00512029	0.00674224	0.00676009	0.00500857	0.00360942	0.00712766	0.00681167	0.00236456	0.0053875	0.00520565	0.00640547	0.00599018	0.00717541
	Outliers	356	16	9	8	9	9	24	7	9	10	37	5	12	14	9	9	11	3	12	20	4	20	11	8	13	67
	α +	196	7	3	4	7	1	21	2	6	5	34	2	8	5	8	6	5	0	10	4	2	7	4	2	10	33
	α -	160	9	6	4	2	8	3	5	3	5	3	3	4	9	1	3	6	3	2	16	2	13	7	6	3	34
	β +	0	0	0	0	0	0	0	0	0	0	0	0	0	0	0	0	0	0	0	0	0	0	0	0	0	0
	β -	0	0	0	0	0	0	0	0	0	0	0	0	0	0	0	0	0	0	0	0	0	0	0	0	0	0

## Sheet: Sheet1
		All	1	2	3	4	5	6	7	8	9	10	11	12	13	14	15	16	17	18	19	20	21	22	23	24	25
Sabine	Mean_alpha	3.87221e-10	-0.0398451	0.00492809	0.0499701	-0.043334	0.0164498	-0.0310295	0.0568482	0.045047	0.0407609	0.0138257	0.0405311	-0.0397658	-0.0215342	-0.035431	0.0393416	0.0475385	-0.0204091	0.0397829	-0.00885443	-0.00883795	-0.00368306	-0.0700778	0.00362693	-0.0122979	-0.010728
	sd_alpha	0.113463	0.102144	0.108304	0.12256	0.0889571	0.115318	0.092895	0.106446	0.126516	0.0993452	0.110278	0.117501	0.115758	0.0643988	0.113812	0.0820962	0.161513	0.114447	0.116305	0.0964249	0.127852	0.110315	0.107935	0.110216	0.0900711	0.10793
	mean_beta	-2.57551e-10	-0.0265682	-0.0209337	-0.0186753	0.0135346	-0.0123342	-0.0742734	-0.00112681	0.0284578	0.0704244	0.0928947	-0.0811108	-0.103521	0.0261259	-0.0578477	0.0642309	0.0123956	0.00794083	-0.0271568	0.0837645	-0.0419758	0.00224171	0.0759852	-0.109674	-0.0332161	-0.00291178
	sd_beta	0.0794312	0.0469358	0.0698053	0.0507356	0.0558338	0.0613529	0.0618937	0.0544555	0.0466589	0.0532134	0.0679964	0.0670019	0.0518347	0.0474604	0.0566119	0.0468231	0.129042	0.0502412	0.059163	0.0570472	0.0452822	0.0468557	0.0462775	0.0609954	0.0602712	0.0770296
	outliers	131	6	2	9	2	6	4	8	9	5	4	4	2	1	6	3	3	6	1	4	7	4	5	4	2	24
	pos	61	3	1	5	1	3	1	7	6	3	3	3	1	1	2	3	1	0	1	1	4	2	0	2	0	7
	neg	70	3	1	4	1	3	3	1	3	2	1	1	1	0	4	0	2	6	0	3	3	2	5	2	2	17
Cossatot	Mean_alpha	3.87221e-10	-0.0796738	0.102308	0.0330596	0.00849727	-0.0658411	0.0179757	-0.0468726	0.0352595	-0.0270165	0.0187728	-0.0279264	0.00948148	0.137305	0.00922129	0.0348917	-0.0264654	-0.0197255	0.078966	0.0273103	-0.0116052	-0.0902218	0.0104581	-0.016641	0.0107185	0.0211565
	sd_alpha	0.161304	0.182983	0.125061	0.173161	0.204934	0.169877	0.145381	0.120339	0.178596	0.110257	0.177237	0.15311	0.169746	0.153851	0.143597	0.172626	0.165348	0.177258	0.0714193	0.101039	0.12245	0.200727	0.102076	0.215201	0.147319	0.14939
	mean_beta	3.04948e-10	-0.0831421	-0.00825644	0.022679	0.0433964	0.0529727	-0.126905	-0.0355361	-0.103278	-0.026349	0.0481944	-0.0384181	-0.00115526	0.0575035	-0.0211842	-0.00919267	-0.0293208	-0.0188405	-0.0258324	0.103726	-0.00297215	0.0213113	0.0261057	0.0356536	0.0450954	0.00771588
	sd_beta	0.0753608	0.0567359	0.0723922	0.0506817	0.0502303	0.0502047	0.0754168	0.0478117	0.0550496	0.0565775	0.0512934	0.0614969	0.0494249	0.0512535	0.0480059	0.0504938	0.0370997	0.0546853	0.0470597	0.0508509	0.050022	0.0538822	0.0430195	0.0411628	0.0488963	0.072817
	outliers	192	11	2	6	9	10	6	3	9	3	9	8	3	5	5	7	7	14	0	4	3	12	4	7	8	37
	pos	111	3	2	4	5	4	4	2	7	2	5	4	2	5	2	5	3	8	0	2	2	2	3	4	5	26
	neg	81	8	0	2	4	6	2	1	2	1	4	4	1	0	3	2	4	6	0	2	1	10	1	3	3	11
Glover	Mean_alpha	9.47932e-11	-0.0627802	0.056823	0.0234525	0.0658825	-0.058236	-0.0170212	0.0363204	0.0110627	-0.113693	-0.015223	-0.0763827	0.00525357	0.0538337	-0.00343611	-0.0486307	-0.0288572	0.0969637	0.0174226	-0.0291798	0.0483717	0.0413924	0.0240397	0.0302063	-0.0094246	0.00901964
	sd_alpha	0.192371	0.181783	0.181445	0.242438	0.164643	0.166888	0.159434	0.110599	0.242998	0.201183	0.242212	0.201225	0.172914	0.215459	0.155028	0.102694	0.239324	0.165797	0.172145	0.202406	0.181394	0.197391	0.176194	0.0894006	0.197689	0.188783
	mean_beta	2.13732e-10	-0.0342516	0.0118651	-0.0354517	0.0339725	-0.0480491	-0.0512758	0.0564629	-0.110723	0.00452582	0.0676883	-0.08352	-0.0381571	0.0575684	0.00540998	0.048939	-0.0232519	0.0452983	0.0296441	0.0737215	0.00983253	-0.0103097	-0.0663009	0.1008	0.0328803	-0.00241664
	sd_beta	0.0829995	0.0476358	0.0974784	0.0499175	0.0408299	0.0539581	0.0545105	0.0493972	0.0817516	0.0761012	0.0989023	0.0560893	0.050155	0.0637073	0.0475369	0.0515721	0.0555266	0.082119	0.0622859	0.0736773	0.0399162	0.0741781	0.069644	0.0594128	0.0598509	0.0805726
	outliers	218	9	5	11	8	6	6	3	14	12	11	13	2	3	5	2	5	9	1	9	8	10	7	1	13	45
	pos	130	4	4	7	6	2	4	2	11	2	4	6	1	2	2	2	2	9	0	5	7	7	4	1	7	29
	neg	88	5	1	4	2	4	2	1	3	10	7	7	1	1	3	0	3	0	1	4	1	3	3	0	6	16
Spring	Mean_alpha	4.65918e-10	-0.0373375	0.0670711	0.0517078	0.0745374	0.0487679	-0.0252583	-0.00368728	-0.00703761	-0.043059	-0.00226573	0.0487163	-0.0857942	-0.00136314	-0.0420923	-0.0735572	0.0111194	0.0278053	-0.0498691	-0.006474	-0.0388611	0.016377	0.0150246	-0.0139118	-0.0517321	0.0112692
	sd_alpha	0.128881	0.121634	0.124791	0.119877	0.104669	0.128382	0.0752116	0.140586	0.112163	0.12976	0.133968	0.129337	0.165058	0.0780831	0.140639	0.147488	0.118881	0.134955	0.157273	0.098296	0.118261	0.118638	0.100174	0.139071	0.128186	0.124479
	mean_beta	7.20786e-10	0.016842	-0.116899	-0.151316	0.0700696	0.0446996	0.0176808	-0.0772945	0.0236423	-0.031399	0.0459693	0.00409779	-0.126721	0.0291937	0.0267551	0.00568181	-0.0568889	0.0167793	-0.00947438	0.0896321	0.0765958	0.0146938	-0.0555262	0.0236535	0.00955206	-0.00608827
	sd_beta	0.102435	0.0748884	0.0953094	0.103914	0.0696316	0.0683233	0.0641844	0.0769728	0.0725455	0.102918	0.095636	0.07839	0.0790899	0.0571167	0.0882365	0.0667287	0.109343	0.0770245	0.0735724	0.0525575	0.0657774	0.0796951	0.0715987	0.0730383	0.0818701	0.112987
	outliers	146	10	6	5	4	7	1	9	5	7	4	7	7	0	4	4	4	5	1	2	7	4	2	4	6	31
	pos	65	2	5	4	3	6	0	4	2	2	2	5	1	0	1	0	2	2	0	1	1	2	1	1	1	17
	neg	81	8	1	1	1	1	1	5	3	5	2	2	6	0	3	4	2	3	1	1	6	2	1	3	5	14
Horse	Mean_alpha	-2.41454e-11	-0.0606723	-0.00513254	-0.0110597	-0.125928	0.0954802	-0.0494888	0.015829	0.0208938	-0.0294588	0.0332317	-0.0172084	0.0261559	-0.00642027	-0.0297302	0.00357628	0.0940418	-0.0236723	0.0762754	0.0776051	-0.0409872	0.0050917	-0.113712	-0.0475106	0.0791951	0.00515798
	sd_alpha	0.100972	0.0814015	0.116004	0.116919	0.0586927	0.0677894	0.0546511	0.0731715	0.0792471	0.0969257	0.0834012	0.0652631	0.0798006	0.0609651	0.0846571	0.0649926	0.125757	0.0929105	0.0509754	0.0697645	0.0665784	0.0802463	0.107377	0.124581	0.0604036	0.099095
	mean_beta	1.34678e-09	0.0246627	0.00646303	-0.0138485	0.0263281	0.0279403	0.00245255	-0.000262728	-0.0147446	0.0235725	-0.0101017	-0.011584	-0.00649395	-0.00241461	0.0097543	-0.000118304	-0.00959799	-0.00209771	0.0099468	-0.0302198	0.015701	-0.01085	-0.0277467	-0.0113982	0.0128936	-0.00163288
	sd_beta	0.0289877	0.0217309	0.0378058	0.0206441	0.0136958	0.0208338	0.0372766	0.0203784	0.0234681	0.0224998	0.0190155	0.0248359	0.0260373	0.0186595	0.0142046	0.0256968	0.0259867	0.026039	0.0211248	0.0210729	0.0121287	0.0172394	0.0277286	0.0320006	0.0226518	0.0303901
	outliers	115	4	2	4	5	5	0	3	2	5	3	2	2	1	3	2	5	1	0	9	2	4	23	5	2	21
	pos	56	2	1	2	0	5	0	2	1	2	3	0	1	1	2	1	4	1	0	9	1	2	1	3	2	10
	neg	59	2	1	2	5	0	0	1	1	3	0	2	1	0	1	1	1	0	0	0	1	2	22	2	0	11
Saline	Mean_alpha	4.16732e-10	-0.00458884	0.00367623	-0.00723803	-0.00581843	0.00414202	-0.00736514	-0.00586905	0.0036899	0.00363757	0.00331386	0.00224936	-0.00596911	0.00278093	0.00208184	-0.000329408	-0.00223652	0.00268187	0.0100407	0.00353544	0.00400701	0.00317438	0.00356043	0.00433144	-0.00676009	-0.000764927
	sd_alpha	0.00780236	0.00772121	0.00825406	0.0066509	0.00743916	0.00522354	0.00635066	0.00685242	0.00463462	0.00480205	0.0053143	0.00565592	0.00841333	0.00642323	0.00553193	0.00700378	0.00836584	0.00503936	0.00381655	0.0054696	0.00456248	0.00727518	0.0045613	0.00617793	0.00763526	0.008084
	mean_beta	2.5934e-11	-0.00215684	-0.000677602	-0.00396389	-0.00398043	0.00242029	-0.00494774	-0.00406333	0.00293982	0.00287511	0.00284241	0.000264518	-0.00498525	0.0015967	0.00213579	0.00161207	-0.00424363	0.00261557	-0.00423982	0.00302976	0.00330276	0.000785483	0.00318326	0.00239298	-0.00334523	-0.000339111
	sd_beta	0.00631361	0.00643839	0.0089726	0.00501075	0.00605347	0.00531993	0.00616397	0.00610349	0.00499147	0.00460975	0.00451948	0.00645083	0.00676211	0.00647232	0.00554618	0.00596302	0.00583208	0.00458533	0.00498907	0.00489128	0.0044978	0.00549371	0.00458808	0.00546306	0.00502826	0.00632747
	outliers	0	0	0	0	0	0	0	0	0	0	0	0	0	0	0	0	0	0	0	0	0	0	0	0	0	0
	pos	0	0	0	0	0	0	0	0	0	0	0	0	0	0	0	0	0	0	0	0	0	0	0	0	0	0
	neg	0	0	0	0	0	0	0	0	0	0	0	0	0	0	0	0	0	0	0	0	0	0	0	0	0	0
Pascagoula	Mean_alpha	4.90957e-10	-0.000101614	-0.000100503	-1.45055e-05	-4.03465e-05	1.74893e-05	2.99449e-05	5.33008e-05	-0.000105697	7.13021e-05	-5.71584e-05	0.000277872	1.68809e-05	0.000200782	4.11653e-06	3.53075e-05	0.000135029	4.85379e-05	8.05697e-06	1.84421e-05	2.03769e-06	3.25184e-05	0.00011639	-0.000147985	-0.000356341	-5.34742e-07
	sd_alpha	0.00102224	0.000906437	0.00122942	0.000847022	0.000916147	0.000821266	0.000999215	0.00113893	0.0011635	0.000984958	0.000918179	0.00101696	0.000949027	0.000646639	0.000824947	0.000909457	0.00116582	0.00108187	0.000907523	0.00104561	0.00102693	0.00107368	0.00113559	0.000973611	0.00105552	0.00108192
	mean_beta	1.80644e-10	0.000151224	-0.000485383	-5.10526e-05	-9.17824e-06	0.000458254	9.67702e-05	-0.000330817	-0.000134031	0.000132859	0.00031047	0.00012397	0.000875477	0.00125203	-2.74437e-05	-0.000563506	-0.00037132	-0.000143198	0.000248639	8.30641e-05	6.00168e-05	-0.000329675	-4.39194e-05	-0.000276729	-0.000623534	7.88326e-05
	sd_beta	0.00237867	0.00239193	0.00249506	0.00221854	0.00232368	0.00156035	0.00216406	0.00233847	0.00260593	0.00236343	0.00203723	0.00219939	0.00190498	0.00159554	0.00284048	0.00288286	0.00246671	0.00206305	0.00198004	0.00220118	0.00229883	0.00293665	0.00233969	0.00265553	0.00273048	0.00239295
	outliers	0	0	0	0	0	0	0	0	0	0	0	0	0	0	0	0	0	0	0	0	0	0	0	0	0	0
	pos	0	0	0	0	0	0	0	0	0	0	0	0	0	0	0	0	0	0	0	0	0	0	0	0	0	0
	neg	0	0	0	0	0	0	0	0	0	0	0	0	0	0	0	0	0	0	0	0	0	0	0	0	0	0
Tombigbee	Mean_alpha	-5.45508e-10	0.0449721	-0.0157627	-0.0279628	-0.0102806	-0.0279003	0.0497144	-0.030193	-0.0230674	-0.051287	0.0577622	-0.0905574	-0.0499755	-0.0266605	0.0323365	0.0344319	0.0319758	-0.034449	-0.0210221	0.0643027	0.0375182	0.00364547	0.000454756	-0.036847	0.0540872	-0.00840348
	sd_alpha	0.158642	0.156396	0.177989	0.151664	0.115007	0.144023	0.153325	0.120038	0.167794	0.124406	0.146986	0.143726	0.21252	0.076141	0.0836948	0.174379	0.173023	0.160594	0.118851	0.163121	0.141333	0.164123	0.201228	0.146841	0.18084	0.159153
	mean_beta	4.34618e-10	0.0135746	0.00215548	0.0223884	0.0176672	-0.000482432	-0.0273667	-0.0131218	0.0422245	0.0190594	0.0127995	0.0471467	-0.0557831	-0.0221933	0.000117415	-0.00447073	-0.0480211	-0.0774964	-0.0356596	-0.000537182	0.00116613	-0.0451443	-0.0383131	0.0276842	0.0661926	0.00286623
	sd_beta	0.0536285	0.0392657	0.0484928	0.0355901	0.0395972	0.0415148	0.051509	0.0369488	0.0374045	0.0454109	0.0309086	0.0604873	0.0429787	0.0456565	0.0429111	0.0322798	0.0560018	0.0391644	0.0422461	0.037056	0.0280012	0.0474397	0.0326349	0.0467192	0.0417787	0.0540782
	outliers	313	15	9	11	8	12	10	12	18	7	12	17	6	0	6	9	7	13	4	11	15	11	9	6	15	70
	pos	158	11	3	5	3	6	9	4	9	1	11	2	2	0	3	7	4	5	2	8	9	7	5	3	11	28
	neg	155	4	6	6	5	6	1	8	9	6	1	15	4	0	3	2	3	8	2	3	6	4	4	3	4	42
Noxubee	Mean_alpha	6.25993e-12	-0.0565103	-0.0287893	0.18598	0.00648138	-0.0162304	-0.0421619	-0.0568789	0.0820962	0.0422938	-0.0485279	0.0186764	-0.032017	-0.034043	-0.0184046	0.0126938	0.119557	-0.0807755	0.0125724	0.136204	-0.0139044	-0.0588394	-0.0773247	-0.10575	0.0991574	-0.0187128
	sd_alpha	0.209265	0.210986	0.281489	0.239904	0.174958	0.211731	0.17105	0.212605	0.194366	0.122781	0.132872	0.225981	0.269446	0.146796	0.0955443	0.206716	0.189661	0.223983	0.122177	0.180812	0.205685	0.268508	0.170487	0.200792	0.204404	0.194138
	mean_beta	2.62023e-10	-0.00120391	-0.00539783	0.00319538	0.00131194	-0.00040006	-0.00496567	-0.00130538	0.00140396	0.00872762	0.000551972	0.0100592	-0.00207629	-0.00719816	0.00137581	9.04002e-05	-0.00176338	-0.0143212	0.0144513	-0.000819853	-0.00116144	-5.29905e-05	-0.000437469	-0.00784184	0.00614333	-0.000353948
	sd_beta	0.00733425	0.00477675	0.00445185	0.0052597	0.00433264	0.00444971	0.00577933	0.00512029	0.00674224	0.00406181	0.00359417	0.00676009	0.00500857	0.00360942	0.00413426	0.00443168	0.00712766	0.00681167	0.00236456	0.00527969	0.00471276	0.0053875	0.00520565	0.00640547	0.00599018	0.00717541
	outliers	356	16	10	37	5	12	9	14	9	8	9	9	11	3	7	9	12	20	4	24	9	20	11	8	13	67
	pos	196	7	5	34	2	8	3	5	8	4	1	6	5	0	2	7	10	4	2	21	6	7	4	2	10	33
	neg	160	9	5	3	3	4	6	9	1	4	8	3	6	3	5	2	2	16	2	3	3	13	7	6	3	34
